# Supplementary material for: Integrated QTL detection for key breeding traits in multiple peach progenies
Source: BMC Genomics. 2017 Jun 6;18:404. doi: 10.1186/s12864-017-3783-6 (PMC5460339; doi:10.1186/s12864-017-3783-6)
Supplement: Supplementary file 1 — Selected year of phenotypic observations per trait and progeny. (XLSX 12 kb) [file 12864_2017_3783_MOESM1_ESM.xlsx]

## Sheet: Hoja1
Additional file 1. Selected year of phenotypic observations per trait and progeny. The table reports the year for which each trait data was selected for the analysis (‘Year’), the number of years with observations available (‘# years’) and the average correlation between the data selected ant those of each of the remaining years (‘correlation’). Dashes (-) are used to indicate the absence of data…
CROSS	Trait
	FD			MD			FDP			PSC			TA			SSC			FW
	Year	# years	Corr.	Year	# years	Corr.	Year	# years	Corr.	Year	# years	Corr.	Year	# years	Corr.	Year	# years	Corr.	Year	# years	Corr.
BxO	-	-	-	2000	2	0.79	-	-	-	2008	3	0.55	2008	2	0.66	2007	2	0.74	2008	2	0.79
CxEL	-	-	-	1997	2	0.84	-	-	-	-	-	-	-	-	-	-	-	-	-	-	-
MxR028	-	-	-	2008	2	0.5	-	-	-	2010	2	0.56	2009	3	0.45	2010	3	0.59	2010	3	0.55
BexNl	2013	2	0.78	2012	3	0.82	2012	1	-	-	-	-	2012	3	0.81	2009	3	0.77	2012	3	0.76
BtxNr	2013	2	0.93	2012	4	0.87	2012	2	0.93	-	-	-	2009	3	0.7	2008	3	0.74	2012	3	0.43
BtxAk	2013	4	0.51	2008	4	0.84	2008	4	0.78	-	-	-	2009	3	0.77	2012	3	0.55	2008	3	0.61
RSx25	2013	2	0.89	2011	3	0.69	2013	2	0.82	2011	3	0.56	2013	3	0.51	2012	3	0.68	2011	3	0.64
RSx61	2013	2	0.77	2012	3	0.82	2012	2	0.82	2012	3	0.7	2011	3	0.37	2013	3	0.65	2011	3	0.81
BoxBo	2013	2	0.52	2013	2	0.59	2013	2	0.67	-	-	-	-	-	-	-	-	-	2013	2	0.51
JxF	2013	2	0.83	2013	2	0.91	2013	2	0.9	2013	2	0.64	2013	2	0.81	2012	5	0.57	2012	2	0.83
WFxP	2013	1	-	2013	1	-	2013	1	-	-	-	-	2013	1	-	2013	1	-	-	-	-
PxR	2008	1	-	2008	3	0.77	2008	1	-	2008	3	0.81	2006	3	0.59	2008	3	0.73	-	-	-
PxF	1998	7	0.85	1999	7	0.8	1998	7	0.84	1997	4	0.75	1997	4	0.39	1999	4	0.55	1999	6	0.5
RxD	2013	1	-	2013	1	-	2013	1	-	2013	1	-	-	-	-	2013	1	-	-	-	-
SD	1999	1	-	1999	1	-	1999	1	-	1999	1	-	-	-	-	-	-	-	-	-	-
TxE	2013	2	0.8	2013	3	0.99	2013	2	0.98	-	-	-	2012	3	0.45	2012	3	0.82	2012	3	0.81
T1E	2013	2	0.81	2011	3	0.94	2012	2	0.86	-	-	-	2013	3	0.7	2012	3	0.52	2012	3	0.73
BC2	2007	6	0.6	2005	7	0.92	2005	5	0.89	2013	4	0.47	2006	2	0.89	2002	5	0.5	2006	6	0.74
