# Supplementary material for: Integrated QTL detection for key breeding traits in multiple peach progenies
Source: BMC Genomics. 2017 Jun 6;18:404. doi: 10.1186/s12864-017-3783-6 (PMC5460339; doi:10.1186/s12864-017-3783-6)
Supplement: Supplementary file 3 — Number of informative SNPs selected per progeny after filtering for data quality. (XLSX 11 kb) [file 12864_2017_3783_MOESM3_ESM.xlsx]

## Sheet: Hoja1
Additional file 3.- Number of informative SNPs selected per progey after filtering for data quality
Number of SNPs	PxF	RSx25	RSx61	BC2	SD	PxR	RxD	BoxBo	WFxP	JxF	BbxNl	BtxAk	BtxNr	TxE	T1E	BxO	CxEL	MxR028
scaffold_1	497	246	430	189	304	187	64	99	286	168	198	368	335	379	377	243	178	248
scaffold_2	658	558	646	141	171	253	77	0	154	198	193	493	401	381	377	392	511	270
scaffold_3	390	352	386	131	228	142	25	64	209	121	235	437	390	278	275	23	288	192
scaffold_4	632	550	626	260	361	190	119	0	208	285	328	500	356	492	483	586	417	386
scaffold_5	242	223	237	79	130	94	25	0	120	154	210	157	142	154	152	180	114	122
scaffold_6	378	315	342	164	267	153	66	186	251	125	120	389	331	301	300	137	211	255
scaffold_7	337	287	337	154	145	203	19	0	231	279	121	305	180	267	264	254	307	322
scaffold_8	300	120	157	88	147	189	30	0	187	0	161	302	210	264	258	168	160	204
all scaffolds	3434	2651	3161	1206	1753	1411	425	349	1646	1330	1566	2951	2345	2516	2486	1983	2186	1999
